# Supplementary material for: 2-Chloro-4-fluoro-N-phenyl­benzamide
Source: Acta Crystallogr Sect E Struct Rep Online. 2009 Jul 4;65(Pt 8):o1757. doi: 10.1107/S1600536809024787 (PMC2977102; doi:10.1107/S1600536809024787)
Supplement: Supplementary file 2 [file e-65-o1757-Isup2.hkl]

# 
# h,k,l, Fc-squared, Fo-squared, sigma(Fo-squared) and status flag 
# 
data_I
_shelx_title ' 090602b in Cc' 
_shelx_refln_list_code          4 
_shelx_F_calc_maximum      175.03 
_exptl_crystal_F_000       512.00 
_reflns_d_resolution_high  0.8408 
 
loop_ 
 _symmetry_equiv_pos_as_xyz 
 'x, y, z' 
 'x, -y, z+1/2' 
 'x+1/2, y+1/2, z' 
 'x+1/2, -y+1/2, z+1/2' 
 
_cell_length_a    22.2620 
_cell_length_b     5.6452 
_cell_length_c     9.6743 
_cell_angle_alpha  90.000 
_cell_angle_beta  105.832 
_cell_angle_gamma  90.000 
 
_shelx_F_squared_multiplier     1.000 
 
loop_ 
 _refln_index_h 
 _refln_index_k 
 _refln_index_l 
 _refln_F_squared_calc 
 _refln_F_squared_meas 
 _refln_F_squared_sigma 
 _refln_observed_status 
   5   1 -11       49.40       54.08     13.23 o 
   7   1 -11       61.62       63.93      9.49 o 
   9   1 -11       68.25       48.47      8.41 o 
  11   1 -11       58.23       51.37     14.14 o 
  13   1 -11        8.75        1.97      7.09 o 
   4   0 -10      259.70      258.07     17.73 o 
   6   0 -10       12.70       12.38      7.62 o 
   8   0 -10      144.64      133.69     12.90 o 
  10   0 -10      349.04      335.19     20.52 o 
  12   0 -10      384.46      365.02     21.47 o 
  14   0 -10      106.57      118.63     16.78 o 
  16   0 -10       31.85       36.45     11.80 o 
  18   0 -10      146.21      159.37     16.12 o 
   5   1 -10      259.24      251.06     19.20 o 
   7   1 -10        2.43       -3.46      4.87 o 
   9   1 -10      232.43      216.34     11.68 o 
  11   1 -10      345.23      358.38     14.94 o 
  13   1 -10      146.20      133.90      9.73 o 
  15   1 -10      141.17      135.21      9.97 o 
  17   1 -10      197.86      191.16     11.97 o 
   6   2 -10      110.57      103.21     15.20 o 
   8   2 -10       12.24        4.84      7.11 o 
  10   2 -10       45.88       53.75      8.31 o 
  12   2 -10       76.97       74.76      9.95 o 
  14   2 -10       55.23       53.56      8.69 o 
  16   2 -10       12.92        6.57      5.95 o 
   7   3 -10       27.72       31.71      9.38 o 
   9   3 -10        9.04        7.05      5.52 o 
  11   3 -10        7.53        5.24      7.95 o 
   3   1  -9       90.86       97.66      7.62 o 
   5   1  -9        2.55       -5.26      6.39 o 
   7   1  -9       83.41       82.24      8.64 o 
   9   1  -9       34.36       23.04      5.98 o 
  11   1  -9      192.79      175.27     10.21 o 
  13   1  -9      161.09      157.65     13.26 o 
  15   1  -9      144.27      137.29     12.77 o 
  17   1  -9       15.75       10.59      7.33 o 
  19   1  -9       79.09       86.69     10.40 o 
  21   1  -9        3.05        0.24      5.82 o 
   4   2  -9      135.80      125.59      9.23 o 
   6   2  -9      326.21      323.50     17.04 o 
   8   2  -9       70.07       61.44      7.32 o 
  10   2  -9       37.02       28.57      4.79 o 
  12   2  -9       22.74       21.35      6.12 o 
  14   2  -9       76.52       90.28     10.12 o 
  16   2  -9      156.75      143.73      9.91 o 
  18   2  -9       26.41       21.87      7.10 o 
   3   3  -9       24.63       27.92      8.50 o 
   5   3  -9       61.99       61.53      8.18 o 
   7   3  -9       66.60       78.61      8.83 o 
   9   3  -9       81.87      102.45      9.85 o 
  11   3  -9       55.78       68.56      8.49 o 
  13   3  -9      137.45      138.41     13.92 o 
  15   3  -9       75.39       92.14     14.62 o 
   4   4  -9      135.01      138.12     13.34 o 
   6   4  -9      243.73      226.60     16.67 o 
   8   4  -9      308.59      277.72     13.10 o 
  10   4  -9       54.32       68.79      9.35 o 
   2   0  -8     1634.56     1650.57     47.81 o 
   4   0  -8      393.42      420.85     20.15 o 
   6   0  -8      492.30      429.75     20.37 o 
   8   0  -8      179.76      152.37     12.16 o 
  10   0  -8      822.78      749.15     28.94 o 
  12   0  -8      209.23      230.81     15.86 o 
  14   0  -8      110.14       99.91     11.10 o 
  16   0  -8      228.16      230.19     16.49 o 
  18   0  -8      233.90      200.99     15.86 o 
  20   0  -8      150.75      136.44     13.89 o 
  22   0  -8       52.91       44.11     11.61 o 
   3   1  -8      478.64      458.61     14.93 o 
   5   1  -8       65.83       62.38      7.28 o 
   7   1  -8      261.58      235.34     10.59 o 
   9   1  -8      342.25      318.95     12.62 o 
  11   1  -8      207.32      195.56     10.18 o 
  13   1  -8       61.31       58.21      7.96 o 
  15   1  -8        8.01        5.62      4.92 o 
  17   1  -8      197.96      182.89     10.81 o 
  19   1  -8      301.94      292.44     13.87 o 
  21   1  -8        5.54        5.70      5.62 o 
   4   2  -8      118.81       97.90      5.70 o 
   6   2  -8        8.12        0.11      3.26 o 
   8   2  -8      218.53      208.05      7.84 o 
  10   2  -8      206.66      194.95      7.76 o 
  12   2  -8      474.82      474.36     12.29 o 
  14   2  -8      241.43      227.57     14.00 o 
  16   2  -8      157.91      137.75     17.31 o 
  18   2  -8       28.27       26.17      6.87 o 
  20   2  -8        0.65       -3.81      5.05 o 
  -1   3  -8       15.65       15.42      7.73 o 
   1   3  -8       34.89       31.62      8.35 o 
   3   3  -8       19.00       10.59      6.67 o 
   5   3  -8      152.90      134.25      8.51 o 
   7   3  -8       13.07       11.46      5.31 o 
   9   3  -8      190.72      174.91     16.18 o 
  11   3  -8       81.72       79.89      8.31 o 
  13   3  -8       16.90       12.17      5.05 o 
  15   3  -8        0.79        3.08      6.26 o 
  17   3  -8        0.76       -9.56      6.37 o 
  19   3  -8       12.44       13.67      9.23 o 
  -4   4  -8       34.18       49.17     10.92 o 
  -2   4  -8        7.34        3.04      6.85 o 
   0   4  -8       54.36       63.57     11.94 o 
   2   4  -8       32.59       38.43      9.60 o 
   4   4  -8       50.07       53.97     11.32 o 
   6   4  -8       77.48       85.89      9.18 o 
   8   4  -8       30.22       23.11      6.37 o 
  10   4  -8       30.34       22.16      6.07 o 
  12   4  -8       68.92      100.17     12.07 o 
  14   4  -8       19.89       16.55      6.10 o 
   1   1  -7       53.75       61.96      6.84 o 
   3   1  -7       86.62       85.95      6.19 o 
   5   1  -7      584.87      585.15     16.22 o 
   7   1  -7        6.57        4.25      2.54 o 
   9   1  -7      111.86      107.28      5.18 o 
  11   1  -7      106.19       92.29      4.84 o 
  13   1  -7      289.67      283.30     11.84 o 
  15   1  -7      150.88      151.42     12.73 o 
  17   1  -7       72.29       80.41      8.89 o 
  19   1  -7      126.02      106.93      8.53 o 
  21   1  -7       75.48       88.05     13.43 o 
  23   1  -7       33.53       41.43      8.59 o 
   0   2  -7      338.23      334.94     15.79 o 
   2   2  -7       99.47       94.48      5.15 o 
   4   2  -7      218.22      211.21      7.32 o 
   6   2  -7       86.28       90.04      6.49 o 
   8   2  -7      117.08      110.32      5.74 o 
  10   2  -7      398.62      398.98     10.49 o 
  12   2  -7     1092.65     1137.85     20.13 o 
  14   2  -7      569.78      599.24     18.24 o 
  16   2  -7      137.75      116.48      8.40 o 
  18   2  -7       22.27       26.19      6.67 o 
  20   2  -7      107.25      101.40      8.53 o 
  22   2  -7      130.60      142.43     10.37 o 
  -3   3  -7      173.76      157.43     12.09 o 
  -1   3  -7      210.56      217.59     13.85 o 
   1   3  -7       85.36       96.69      9.56 o 
   3   3  -7      864.46      860.68     21.42 o 
   5   3  -7     1335.39     1338.62     28.22 o 
   7   3  -7      477.72      455.04     14.51 o 
   9   3  -7        3.59        2.13      3.99 o 
  11   3  -7      124.95      104.51      7.03 o 
  13   3  -7      140.29      124.66      7.82 o 
  15   3  -7       21.37       32.13      9.34 o 
  17   3  -7       31.05       37.85      7.12 o 
  19   3  -7      110.86      127.00     10.17 o 
  21   3  -7       33.09       47.79      8.03 o 
  -6   4  -7       24.53       23.67      8.50 o 
  -4   4  -7       59.34       89.65     12.86 o 
  -2   4  -7      132.72      133.10     11.83 o 
   0   4  -7       52.10       46.13     10.33 o 
   2   4  -7       57.43       65.84     10.99 o 
   4   4  -7       28.89       50.60      9.86 o 
   6   4  -7      310.35      301.88     12.44 o 
   8   4  -7       64.55       64.84      7.84 o 
  10   4  -7      156.30      151.49      9.00 o 
  12   4  -7      121.75      124.53      8.17 o 
  14   4  -7      154.20      150.85      9.13 o 
  16   4  -7       17.82       14.19      5.31 o 
  -1   5  -7       95.29      122.99     15.90 o 
   1   5  -7       43.38       42.35     10.40 o 
   3   5  -7       26.86       36.97     10.04 o 
   5   5  -7       60.71       70.42     12.35 o 
   7   5  -7       48.28       55.72     11.39 o 
   9   5  -7       25.86       35.13      9.53 o 
  11   5  -7       26.99       33.34     10.08 o 
   0   0  -6      655.69      648.55     23.04 o 
   2   0  -6     1328.78     1242.80     35.32 o 
   4   0  -6     1572.09     1586.20     42.46 o 
   6   0  -6       77.05       90.02      8.32 o 
   8   0  -6     2194.96     2223.65     56.38 o 
  10   0  -6       88.44       73.93      8.13 o 
  12   0  -6      222.66      217.66     13.56 o 
  14   0  -6     1122.56     1120.07     36.27 o 
  16   0  -6      471.05      508.01     22.79 o 
  18   0  -6      131.31      122.99     11.98 o 
  20   0  -6        5.00        1.39      7.00 o 
  22   0  -6      215.07      228.47     17.07 o 
  24   0  -6       21.67       25.57      9.38 o 
   1   1  -6     1487.73     1542.98     29.38 o 
   3   1  -6     1731.93     1805.40     25.82 o 
   5   1  -6       70.93       61.36      4.92 o 
   7   1  -6      397.59      386.55      9.16 o 
   9   1  -6      902.45      917.57     15.91 o 
  11   1  -6      386.59      379.43      9.16 o 
  13   1  -6      316.95      300.74     13.30 o 
  15   1  -6     1097.70     1083.45     34.48 o 
  17   1  -6      430.06      414.36     14.75 o 
  19   1  -6      139.93      132.74      9.03 o 
  21   1  -6      200.48      212.24     11.46 o 
  23   1  -6        8.25       14.80      6.38 o 
  25   1  -6       22.13       23.33      7.27 o 
  -2   2  -6      185.47      188.24     11.36 o 
   0   2  -6       57.48       54.52      7.88 o 
   2   2  -6       17.08       19.32      3.27 o 
   4   2  -6       20.21       16.61      3.31 o 
   6   2  -6       24.19       23.58      3.96 o 
   8   2  -6      449.01      425.07     10.13 o 
  10   2  -6      136.11      131.05      5.70 o 
  12   2  -6      427.80      413.46     10.23 o 
  14   2  -6      124.19      122.80      5.72 o 
  16   2  -6      187.66      189.86      9.71 o 
  18   2  -6      124.07      122.82      8.52 o 
  20   2  -6      167.30      168.49     10.20 o 
  22   2  -6      179.82      182.46     11.08 o 
  24   2  -6       68.20       79.58     10.12 o 
  -5   3  -6       13.07       18.28      7.00 o 
  -3   3  -6       39.88       50.27      8.68 o 
  -1   3  -6       19.17       12.93      6.01 o 
   1   3  -6        8.70        5.97      5.20 o 
   3   3  -6      135.62      131.35      7.49 o 
   5   3  -6      602.30      566.79     15.71 o 
   7   3  -6       67.62       72.98      7.47 o 
   9   3  -6     1104.40     1034.34     22.80 o 
  11   3  -6      196.86      196.62      7.43 o 
  13   3  -6      206.61      217.86      7.97 o 
  15   3  -6        2.22       -1.46      3.04 o 
  17   3  -6       24.77       20.37      5.66 o 
  19   3  -6        0.52       -0.17      4.48 o 
  21   3  -6        0.33       -3.04      4.91 o 
  -8   4  -6       11.46        8.87      6.92 o 
  -6   4  -6      135.96      126.29     11.47 o 
  -4   4  -6       45.52       36.34      9.60 o 
  -2   4  -6        1.56       -2.93      5.17 o 
   0   4  -6        3.19        4.18      6.19 o 
   2   4  -6       15.41       17.88      6.92 o 
   4   4  -6       40.07       30.59      7.99 o 
   6   4  -6      151.09      141.55      8.25 o 
   8   4  -6      305.25      291.83     11.48 o 
  10   4  -6        2.59        5.19      4.24 o 
  12   4  -6        6.80        3.91      3.88 o 
  14   4  -6        6.39        3.42      4.14 o 
  16   4  -6        8.08       10.30      6.08 o 
  -5   5  -6       28.90       34.95     11.32 o 
  -3   5  -6        5.67        4.58      7.03 o 
  -1   5  -6       45.69       59.10     11.43 o 
   1   5  -6      164.96      164.83     13.48 o 
   3   5  -6       12.13       11.39      7.18 o 
   5   5  -6       42.60       54.96     11.14 o 
   7   5  -6       92.70      103.65     13.34 o 
   9   5  -6       61.28       94.96     13.85 o 
  11   5  -6        6.86        7.51      6.52 o 
  13   5  -6       34.10       28.03      9.53 o 
   1   1  -5      328.39      362.82      8.24 o 
   3   1  -5      936.14      971.93     15.44 o 
   5   1  -5      100.96      111.09      4.51 o 
   7   1  -5      278.31      281.75      7.17 o 
   9   1  -5      270.24      248.74      6.70 o 
  11   1  -5      661.31      642.07     11.90 o 
  13   1  -5       71.21       72.14      3.86 o 
  15   1  -5       51.70       67.78      7.14 o 
  17   1  -5      112.72      106.89      7.58 o 
  19   1  -5      168.21      156.29      9.27 o 
  21   1  -5      177.03      152.41     10.88 o 
  23   1  -5       21.48       17.82      6.30 o 
  25   1  -5       22.07       10.92      6.21 o 
  -4   2  -5      518.79      490.86     18.36 o 
  -2   2  -5      471.15      458.11     17.11 o 
   0   2  -5      169.37      145.05      9.38 o 
   2   2  -5     2299.62     2342.62     31.10 o 
   4   2  -5     1555.64     1496.77     27.67 o 
   6   2  -5     3338.93     3430.17     52.80 o 
   8   2  -5       31.37       36.86      3.81 o 
  10   2  -5      289.32      290.27      7.88 o 
  12   2  -5      269.11      264.52      7.62 o 
  14   2  -5       63.46       57.74      4.46 o 
  16   2  -5      192.61      198.70      9.55 o 
  18   2  -5      278.10      284.35     12.02 o 
  20   2  -5      181.00      173.85     10.13 o 
  22   2  -5       41.35       39.18      7.70 o 
  24   2  -5       52.05       77.78     10.28 o 
  -7   3  -5      171.87      175.02     11.91 o 
  -5   3  -5      281.54      260.12     14.03 o 
  -3   3  -5      380.29      369.52     16.74 o 
  -1   3  -5      458.61      436.60     18.06 o 
   1   3  -5      242.26      240.67     12.75 o 
   3   3  -5      152.36      157.12      7.53 o 
   5   3  -5      180.54      166.31      7.66 o 
   7   3  -5      535.84      516.49     11.42 o 
   9   3  -5      656.39      665.63     13.35 o 
  11   3  -5     1852.47     1895.75     39.60 o 
  13   3  -5      665.66      666.11     13.92 o 
  15   3  -5       38.15       29.56      4.96 o 
  17   3  -5       48.12       51.11      7.00 o 
  19   3  -5       62.03       76.85      8.61 o 
  21   3  -5       11.35        6.01      4.96 o 
  23   3  -5       12.88       20.50     18.17 o 
 -10   4  -5      170.12      147.68     12.24 o 
  -8   4  -5       75.99      111.56     13.37 o 
  -6   4  -5      240.11      238.21     14.80 o 
  -4   4  -5      315.93      300.61     16.45 o 
  -2   4  -5      190.83      180.44     12.71 o 
   0   4  -5      267.27      279.06     15.35 o 
   2   4  -5      232.58      241.73     14.18 o 
   4   4  -5      310.81      284.08     15.24 o 
   6   4  -5       21.85       25.09      5.12 o 
   8   4  -5       42.90       42.31      6.00 o 
  10   4  -5       21.36       12.65      4.44 o 
  12   4  -5       71.40       82.22      8.23 o 
  14   4  -5       35.54       45.58      8.87 o 
  16   4  -5       32.25       25.83      7.84 o 
  18   4  -5       66.52      105.73     12.93 o 
  -9   5  -5       70.26       82.10     12.93 o 
  -7   5  -5       32.42       45.36     10.48 o 
  -5   5  -5       61.18       54.41     10.92 o 
  -3   5  -5       90.89       82.36     12.90 o 
  -1   5  -5       20.31       21.80      8.06 o 
   1   5  -5        6.48        3.11      6.41 o 
   3   5  -5       45.86       55.18     10.66 o 
   5   5  -5        9.50       10.00      7.11 o 
   7   5  -5       72.45       84.01     12.60 o 
   9   5  -5       44.82       35.03      9.67 o 
  11   5  -5       35.56       40.41      9.75 o 
  13   5  -5       27.45       18.83      8.61 o 
  15   5  -5        8.09        5.72      6.30 o 
   2   6  -5       14.68       14.11      8.39 o 
   4   6  -5       20.65       21.65      8.72 o 
   6   6  -5       34.61       26.78      9.23 o 
   0   0  -4     3251.33     3313.02     72.03 o 
   2   0  -4     4414.21     4368.20     92.44 o 
   4   0  -4      271.19      258.58     11.50 o 
   6   0  -4     2018.07     2105.68     50.27 o 
   8   0  -4      993.15     1062.77     22.17 o 
  10   0  -4     2464.20     2488.79     36.23 o 
  12   0  -4     2387.28     2397.88     35.55 o 
  14   0  -4     2253.28     2291.94     57.85 o 
  16   0  -4      650.46      636.86     24.33 o 
  18   0  -4      424.18      429.24     20.41 o 
  20   0  -4      283.83      257.16     16.52 o 
  22   0  -4      382.36      370.80     21.10 o 
  24   0  -4       44.39       51.73     12.31 o 
  26   0  -4        7.08        3.63      8.06 o 
  -1   1  -4       66.57       68.18      5.61 o 
   1   1  -4      843.97      866.66     13.50 o 
   3   1  -4     2521.66     2718.90     33.45 o 
   5   1  -4     2027.34     2027.79     26.30 o 
   7   1  -4      747.21      791.57     12.78 o 
   9   1  -4      590.11      534.26      9.90 o 
  11   1  -4      381.63      388.22      8.26 o 
  13   1  -4      156.28      138.99      4.88 o 
  15   1  -4       65.40       60.41      5.79 o 
  17   1  -4      179.95      165.96      8.75 o 
  19   1  -4      547.13      561.00     17.13 o 
  21   1  -4      140.42      142.10     10.59 o 
  23   1  -4      308.59      322.85     14.14 o 
  25   1  -4        6.13        7.80      5.62 o 
  -6   2  -4      507.02      505.08     17.84 o 
  -4   2  -4      463.79      428.10     15.90 o 
  -2   2  -4      153.78      141.93      8.61 o 
   0   2  -4     3734.92     3980.54     79.14 o 
   2   2  -4     2962.19     3129.41     38.65 o 
   4   2  -4      803.28      826.46     26.29 o 
   6   2  -4     2970.25     2928.94     40.74 o 
   8   2  -4       75.65       81.56      3.95 o 
  10   2  -4      179.94      150.77      5.31 o 
  12   2  -4      434.00      442.99      9.78 o 
  14   2  -4       92.51       92.87      4.64 o 
  16   2  -4       19.34       20.05      3.65 o 
  18   2  -4       36.27       49.22      6.93 o 
  20   2  -4       36.11       32.97      6.48 o 
  22   2  -4        4.40       -0.64      4.86 o 
  24   2  -4       38.17       51.20      8.37 o 
  -9   3  -4        2.47       -1.69      4.32 o 
  -7   3  -4      224.15      194.03     11.91 o 
  -5   3  -4      186.33      191.80     11.36 o 
  -3   3  -4        9.26        5.75      4.47 o 
  -1   3  -4       45.10       39.49      6.70 o 
   1   3  -4       64.70       56.46      6.26 o 
   3   3  -4      126.32      132.14      6.42 o 
   5   3  -4      130.47      124.87      4.80 o 
   7   3  -4       86.95       82.38      5.16 o 
   9   3  -4      637.78      627.57     13.42 o 
  11   3  -4       73.35       71.29      4.35 o 
  13   3  -4      376.36      377.92      9.70 o 
  15   3  -4       32.63       31.04      4.14 o 
  17   3  -4      123.23      115.53      5.97 o 
  19   3  -4       16.81        9.94      5.03 o 
  21   3  -4        2.12       -2.80      4.47 o 
  23   3  -4       19.03       17.09      6.67 o 
 -10   4  -4      116.60       95.00      9.93 o 
  -8   4  -4       54.04       59.28     10.26 o 
  -6   4  -4        6.59        6.56      5.97 o 
  -4   4  -4       26.27       27.99      6.92 o 
  -2   4  -4       24.47       39.13      7.77 o 
   0   4  -4       87.15       82.91     10.19 o 
   2   4  -4      106.85       99.36      9.38 o 
   4   4  -4       69.43       73.49     11.94 o 
   6   4  -4       92.34       77.44      5.79 o 
   8   4  -4      271.07      252.96      9.75 o 
  10   4  -4      137.12      132.66     10.66 o 
  12   4  -4       41.56       34.29      7.91 o 
  14   4  -4       34.78       36.97      8.65 o 
  16   4  -4       96.76       89.39      9.56 o 
  18   4  -4        3.24        1.83      6.56 o 
 -11   5  -4       23.47       25.68      8.57 o 
  -9   5  -4       78.73      100.20     13.96 o 
  -7   5  -4       56.41       59.79     10.77 o 
  -5   5  -4       73.09       88.00     10.15 o 
  -3   5  -4       73.85       87.09      9.93 o 
  -1   5  -4       72.35       84.92     12.02 o 
   1   5  -4       13.44       21.43      7.62 o 
   3   5  -4      181.88      181.35     13.01 o 
   5   5  -4      301.57      282.47     16.08 o 
   7   5  -4      171.38      163.03     12.53 o 
   9   5  -4      174.97      155.74     12.49 o 
  11   5  -4       39.74       43.49      9.42 o 
  13   5  -4       36.78       41.51      9.42 o 
  15   5  -4       51.54       39.90      9.38 o 
  17   5  -4       46.34       68.14     11.98 o 
  -4   6  -4       53.23       72.36     12.57 o 
  -2   6  -4      156.66      160.25     13.78 o 
   0   6  -4       41.70       41.00     10.81 o 
   2   6  -4      105.77       99.58     11.47 o 
   4   6  -4       58.57       51.00     10.55 o 
   6   6  -4       39.64       47.12     10.40 o 
   8   6  -4       14.81        4.18      6.74 o 
  -3   1  -3      764.37      786.49     20.33 o 
  -1   1  -3     2045.30     2095.82     42.32 o 
   1   1  -3     3948.64     3893.31     45.18 o 
   3   1  -3     8069.86     8303.03     92.25 o 
   5   1  -3     1034.28     1058.78     14.87 o 
   7   1  -3      409.38      375.98      7.26 o 
   9   1  -3      205.01      236.49      5.77 o 
  11   1  -3     1059.75     1185.51     17.15 o 
  13   1  -3      224.90      227.17      6.10 o 
  15   1  -3       43.47       44.80      3.91 o 
  17   1  -3      108.06      100.25      6.82 o 
  19   1  -3      115.60      108.97      7.74 o 
  21   1  -3       20.88       27.34      6.18 o 
  23   1  -3       23.79       11.98      5.77 o 
  25   1  -3       20.23       19.92      6.71 o 
  -6   2  -3      291.45      266.57     11.65 o 
  -4   2  -3     1152.62     1109.55     28.47 o 
  -2   2  -3     2493.12     2636.73     54.96 o 
   0   2  -3     2508.57     2596.21     36.98 o 
   2   2  -3     1170.79     1165.78     13.49 o 
   4   2  -3     1347.31     1305.66     25.83 o 
   6   2  -3      370.24      373.09      7.90 o 
   8   2  -3     1967.50     1988.12     26.19 o 
  10   2  -3     1458.07     1488.16     21.13 o 
  12   2  -3     1130.66     1115.10     17.46 o 
  14   2  -3      392.52      406.02      9.39 o 
  16   2  -3       24.79       24.51      3.81 o 
  18   2  -3       56.29       73.56      7.72 o 
  20   2  -3       19.09       17.27      5.36 o 
  22   2  -3      112.65      101.31      8.07 o 
  24   2  -3        0.39       -1.38      4.92 o 
  -9   3  -3      934.48      908.93     27.40 o 
  -7   3  -3     1410.61     1400.25     25.23 o 
  -5   3  -3      330.21      314.66      9.21 o 
  -3   3  -3      485.59      442.94     13.26 o 
  -1   3  -3      829.69      802.43     15.39 o 
   1   3  -3      102.55       88.15      4.30 o 
   3   3  -3      918.14      936.18     15.70 o 
   5   3  -3     2087.67     2080.51     43.00 o 
   7   3  -3      162.77      171.28      5.38 o 
   9   3  -3      186.23      184.82      5.90 o 
  11   3  -3       71.58       62.16      4.04 o 
  13   3  -3       53.16       53.81      4.77 o 
  15   3  -3      228.27      228.10      7.53 o 
  17   3  -3      426.32      386.91     10.42 o 
  19   3  -3      101.38       97.63      5.79 o 
  21   3  -3      114.17      119.17      8.47 o 
  23   3  -3       45.75       66.06     12.75 o 
 -12   4  -3       15.34       20.81      7.77 o 
 -10   4  -3       56.51       71.92     10.48 o 
  -8   4  -3       71.35       72.03      8.10 o 
  -6   4  -3      203.92      197.66     12.09 o 
  -4   4  -3       99.23      100.61      8.83 o 
  -2   4  -3      484.27      457.67     18.47 o 
   0   4  -3      150.23      143.87     10.11 o 
   2   4  -3       55.58       52.21      8.94 o 
   4   4  -3      495.60      464.09     12.76 o 
   6   4  -3      809.62      773.19     25.10 o 
   8   4  -3      768.83      742.52     24.77 o 
  10   4  -3      896.61      841.00     27.11 o 
  12   4  -3      223.68      212.06     13.04 o 
  14   4  -3      103.63       86.17      8.94 o 
  16   4  -3       47.80       51.26      9.71 o 
  18   4  -3       33.78       34.84      8.72 o 
  20   4  -3       73.67      101.30     12.60 o 
 -11   5  -3       24.40       24.66      9.09 o 
  -9   5  -3       57.59       79.14     12.09 o 
  -7   5  -3       52.20       84.12     12.05 o 
  -5   5  -3       41.58       57.26     10.30 o 
  -3   5  -3      151.56      149.33     11.58 o 
  -1   5  -3      114.94      113.72     10.37 o 
   1   5  -3      183.83      178.61     12.42 o 
   3   5  -3       67.48       76.72     10.70 o 
   5   5  -3      133.94      118.15     10.40 o 
   7   5  -3       57.31       58.14     10.48 o 
   9   5  -3      105.78       94.78     10.08 o 
  11   5  -3       20.18       16.52      7.36 o 
  13   5  -3       94.34       86.28      9.86 o 
  15   5  -3      105.17      119.22     11.61 o 
  17   5  -3       18.82       18.87      8.17 o 
  -6   6  -3        8.15        2.05      8.06 o 
  -4   6  -3        5.80        9.49      7.88 o 
  -2   6  -3        1.81        0.84      6.74 o 
   0   6  -3        2.29       -9.29      6.19 o 
   2   6  -3        7.24        1.87      7.03 o 
   4   6  -3       13.50       11.83      7.77 o 
   6   6  -3       15.60       11.65      6.89 o 
   8   6  -3        0.30       -6.30      5.17 o 
  10   6  -3       34.39       33.16      9.49 o 
   0   0  -2    11260.36    10837.83    213.23 o 
   2   0  -2     9808.37    10344.26    204.14 o 
   4   0  -2      887.36      970.88     14.80 o 
   6   0  -2     2679.16     2778.67     38.75 o 
   8   0  -2     7022.83     7091.90     94.45 o 
  10   0  -2     1297.38     1298.61     19.79 o 
  12   0  -2      201.67      218.91      6.72 o 
  14   0  -2     1314.99     1354.84     22.20 o 
  16   0  -2     1845.83     1841.56     48.51 o 
  18   0  -2     1096.71     1151.25     36.05 o 
  20   0  -2     1561.87     1646.32     48.25 o 
  22   0  -2      171.18      165.64     14.25 o 
  24   0  -2      123.41      145.05     14.14 o 
  26   0  -2       57.26      108.30     15.86 o 
  -3   1  -2     1161.32     1043.46     23.19 o 
  -1   1  -2    12293.21    12754.72    226.42 o 
   1   1  -2     6816.17     7111.54    105.75 o 
   3   1  -2    30634.16    34430.96   1250.78 o 
   5   1  -2      124.76      150.07      3.79 o 
   7   1  -2     2553.49     2651.15     51.95 o 
   9   1  -2     3477.74     3629.49     51.06 o 
  11   1  -2     1738.66     1854.83     24.17 o 
  13   1  -2      720.29      714.48      9.41 o 
  15   1  -2     1065.29     1090.47     17.07 o 
  17   1  -2      175.24      182.81      6.19 o 
  19   1  -2      105.51       93.33      7.38 o 
  21   1  -2      196.07      191.52     10.17 o 
  23   1  -2        0.17       -2.28      5.11 o 
  25   1  -2       56.84       68.15     10.09 o 
  -8   2  -2      396.26      374.74      9.70 o 
  -6   2  -2      140.16      126.92      5.14 o 
  -4   2  -2      272.40      252.27      6.86 o 
  -2   2  -2     1318.01     1317.48     20.66 o 
   0   2  -2      632.31      675.35     11.93 o 
   2   2  -2     1092.99     1111.66     22.22 o 
   4   2  -2      995.46     1028.69     14.24 o 
   6   2  -2      215.60      228.08      5.42 o 
   8   2  -2     1664.26     1774.91     23.35 o 
  10   2  -2      960.86      990.55     15.17 o 
  12   2  -2       87.85       94.21      4.20 o 
  14   2  -2       93.21       90.60      4.46 o 
  16   2  -2      248.56      237.63      7.31 o 
  18   2  -2        9.83       10.51      3.50 o 
  20   2  -2       29.46       32.19      6.24 o 
  22   2  -2       33.83       36.96      7.12 o 
  24   2  -2        0.50        3.44      5.17 o 
 -11   3  -2      222.03      225.94     13.01 o 
  -9   3  -2      328.86      333.01     10.31 o 
  -7   3  -2      605.63      622.57     14.12 o 
  -5   3  -2      276.24      268.66     10.35 o 
  -3   3  -2      855.41      865.75     16.68 o 
  -1   3  -2       47.64       58.82      3.79 o 
   1   3  -2      172.90      194.99      6.30 o 
   3   3  -2      108.24      104.37      3.39 o 
   5   3  -2      281.46      282.87      6.27 o 
   7   3  -2        6.26        3.49      1.93 o 
   9   3  -2      202.85      183.74      5.72 o 
  11   3  -2       84.36       83.38      4.46 o 
  13   3  -2      197.04      187.29      6.40 o 
  15   3  -2        2.23       -1.92      2.52 o 
  17   3  -2       97.71       87.81      5.66 o 
  19   3  -2       12.55        8.04      3.82 o 
  21   3  -2       47.51       50.41     11.39 o 
  23   3  -2       10.08        9.12      8.13 o 
 -14   4  -2        6.56        3.11      6.41 o 
 -12   4  -2       38.90       43.26      6.34 o 
 -10   4  -2      229.24      227.46      9.51 o 
  -8   4  -2      152.63      162.97      8.63 o 
  -6   4  -2      337.88      339.23     10.71 o 
  -4   4  -2       70.64       72.68      5.07 o 
  -2   4  -2      113.78      117.88      6.02 o 
   0   4  -2       47.46       48.72      5.33 o 
   2   4  -2      235.40      233.01      8.20 o 
   4   4  -2      122.19      124.13      9.34 o 
   6   4  -2      746.76      749.04     24.36 o 
   8   4  -2      274.24      248.25     13.26 o 
  10   4  -2      435.69      434.30     18.21 o 
  12   4  -2       50.68       53.86      8.94 o 
  14   4  -2        2.10       -3.77      4.73 o 
  16   4  -2       15.13        8.34      4.51 o 
  18   4  -2        3.60        2.97      4.59 o 
  20   4  -2        9.08       13.93      5.35 o 
 -11   5  -2      177.70      186.52     13.30 o 
  -9   5  -2       17.42       12.05      6.70 o 
  -7   5  -2       67.31       84.34     11.61 o 
  -5   5  -2      117.10      117.17     10.30 o 
  -3   5  -2       28.75       24.03      7.73 o 
  -1   5  -2      174.67      165.86     11.76 o 
   1   5  -2      263.60      249.50     14.14 o 
   3   5  -2       79.70       79.39     11.14 o 
   5   5  -2      104.89      104.09      9.67 o 
   7   5  -2       31.72       34.29      8.50 o 
   9   5  -2       12.33       13.81      7.36 o 
  11   5  -2       85.25       87.64     12.05 o 
  13   5  -2      188.04      204.76     14.18 o 
  15   5  -2       36.60       36.05      9.45 o 
  17   5  -2       16.25       13.48      7.99 o 
  -8   6  -2       66.13      100.02     13.26 o 
  -6   6  -2      180.99      189.01     14.40 o 
  -4   6  -2      335.20      342.34     18.87 o 
  -2   6  -2        4.77        1.14      6.16 o 
   0   6  -2       97.57       95.18     10.73 o 
   2   6  -2       67.26       76.68     11.94 o 
   4   6  -2       83.49      105.40     13.26 o 
   6   6  -2       82.59       82.62      9.45 o 
   8   6  -2       98.70       95.84     10.59 o 
  10   6  -2       18.31       22.90      8.50 o 
  -5   1  -1     1741.24     1764.29     25.78 o 
  -3   1  -1     3745.67     3681.60     49.38 o 
  -1   1  -1     7010.50     7139.76     93.32 o 
   1   1  -1      970.19      922.21     13.19 o 
   3   1  -1     7349.22     7514.85     82.67 o 
   5   1  -1     1421.60     1409.35     21.08 o 
   7   1  -1     1616.78     1664.33     21.66 o 
   9   1  -1     1358.92     1441.24     19.09 o 
  11   1  -1     2191.01     2353.08     45.56 o 
  13   1  -1      322.22      297.70      7.19 o 
  15   1  -1      123.37      107.62      4.76 o 
  17   1  -1      276.73      281.92     11.12 o 
  19   1  -1      482.80      462.20     16.93 o 
  21   1  -1       26.95       27.66      9.73 o 
  23   1  -1       28.49       26.33      6.61 o 
  25   1  -1        0.30        2.64      5.63 o 
 -12   2  -1      712.53      716.40     23.45 o 
 -10   2  -1     2517.01     2569.76     57.70 o 
  -8   2  -1      672.14      627.34     12.97 o 
  -6   2  -1      556.29      533.43     11.82 o 
  -4   2  -1     1236.42     1211.34     27.48 o 
  -2   2  -1     3771.18     3636.89     49.78 o 
   0   2  -1     1363.25     1366.85     20.75 o 
   2   2  -1     3493.44     3541.90     52.48 o 
   4   2  -1     2303.71     2400.20     28.80 o 
   6   2  -1     1100.16     1067.14     14.83 o 
   8   2  -1      988.56     1113.83     15.92 o 
  10   2  -1      667.32      670.33     11.44 o 
  12   2  -1      161.07      127.09      4.86 o 
  14   2  -1       78.70       62.22      3.84 o 
  16   2  -1       94.74       89.15      4.92 o 
  18   2  -1      177.49      165.12      6.81 o 
  20   2  -1      203.80      195.57     11.01 o 
  22   2  -1       19.10       32.94      6.98 o 
  24   2  -1       40.35       44.90      7.82 o 
 -15   3  -1       63.44       65.51     10.44 o 
 -13   3  -1      246.12      234.99     14.00 o 
 -11   3  -1      455.13      465.07     13.79 o 
  -9   3  -1     1407.02     1478.43     25.76 o 
  -7   3  -1      129.03      116.10      5.61 o 
  -5   3  -1      444.88      432.01     10.85 o 
  -3   3  -1     4740.80     4792.29     66.54 o 
  -1   3  -1      523.97      498.02     11.40 o 
   1   3  -1     1117.10     1104.90     27.88 o 
   3   3  -1      917.64      888.38     20.17 o 
   5   3  -1     1459.25     1436.75     19.30 o 
   7   3  -1      505.97      476.94      8.91 o 
   9   3  -1      670.15      654.06     11.67 o 
  11   3  -1     1050.07     1030.53     17.08 o 
  13   3  -1      451.80      442.84      9.98 o 
  15   3  -1       94.30       87.71      4.95 o 
  17   3  -1        5.29        5.83      3.99 o 
  19   3  -1      192.84      197.45      9.73 o 
  21   3  -1       61.41       65.03      7.99 o 
  23   3  -1       19.59       16.60      8.57 o 
 -16   4  -1       36.14       23.96      8.79 o 
 -14   4  -1       54.01       79.10     11.21 o 
 -12   4  -1      285.20      272.73     15.72 o 
 -10   4  -1      831.75      858.86     35.56 o 
  -8   4  -1      319.53      325.70     10.59 o 
  -6   4  -1      273.23      270.85      9.44 o 
  -4   4  -1      614.60      591.81     14.33 o 
  -2   4  -1      205.29      193.73     15.53 o 
   0   4  -1      328.37      298.98      9.53 o 
   2   4  -1     1118.67     1116.73     30.48 o 
   4   4  -1      853.02      850.79     25.57 o 
   6   4  -1      918.38      829.72     25.32 o 
   8   4  -1       37.61       45.87      7.69 o 
  10   4  -1       75.12       79.41      5.88 o 
  12   4  -1      453.73      446.01     14.22 o 
  14   4  -1      418.17      420.42     13.22 o 
  16   4  -1      120.17      124.69      7.85 o 
  18   4  -1      152.16      144.01      8.54 o 
  20   4  -1       45.91       71.70      8.71 o 
 -15   5  -1       58.07       71.44     12.82 o 
 -13   5  -1       19.69       22.82      8.94 o 
 -11   5  -1       99.90      123.25     11.61 o 
  -9   5  -1       18.07       15.29      5.13 o 
  -7   5  -1       42.54       56.89      6.82 o 
  -5   5  -1      109.01      108.97      7.00 o 
  -3   5  -1       88.03       83.43      6.16 o 
  -1   5  -1      149.97      156.15      7.86 o 
   1   5  -1       80.82       92.46      7.46 o 
   3   5  -1      329.36      325.26     16.27 o 
   5   5  -1      226.37      213.63     13.48 o 
   7   5  -1      679.48      624.33     23.63 o 
   9   5  -1      211.10      213.59     13.89 o 
  11   5  -1      179.60      159.33     12.49 o 
  13   5  -1      178.66      160.95     12.57 o 
  15   5  -1        2.23       -6.12      6.08 o 
  17   5  -1       21.63       26.23      8.54 o 
  -8   6  -1       22.38       18.76      8.10 o 
  -6   6  -1       93.79      101.52     10.88 o 
  -4   6  -1      182.08      180.03     13.34 o 
  -2   6  -1       76.75       91.52     12.16 o 
   0   6  -1       34.38       33.78      9.27 o 
   2   6  -1       12.46        1.72      6.78 o 
   4   6  -1        7.50        3.59      6.45 o 
   6   6  -1       51.39       65.73     11.32 o 
   8   6  -1        1.80        0.00      5.97 o 
  10   6  -1        1.18       -2.78      6.26 o 
   2   0   0     6184.96     5788.15    119.99 o 
   4   0   0     6216.17     5897.10    117.35 o 
   6   0   0     6766.92     6656.08    133.03 o 
   8   0   0      804.70      812.57     21.76 o 
  10   0   0      376.64      335.27     13.01 o 
  12   0   0     1188.12     1163.97     28.34 o 
  14   0   0     1555.02     1612.59     27.05 o 
  16   0   0      194.07      180.23      9.32 o 
  18   0   0      287.33      312.55     16.67 o 
  20   0   0      432.32      404.44     20.08 o 
  22   0   0      209.86      218.03     16.01 o 
  24   0   0      116.14      121.34     12.57 o 
 -11   1   0      405.42      405.43     15.35 o 
  -9   1   0     1292.97     1258.59     31.62 o 
  -7   1   0     9099.56     9029.13    173.48 o 
  -5   1   0     4076.46     3885.46     52.10 o 
  -3   1   0     3260.88     3284.63     43.84 o 
  -1   1   0     2306.61     2343.30     31.97 o 
   1   1   0     2379.98     2357.95     32.39 o 
   3   1   0     3322.95     3325.62     41.10 o 
   5   1   0     4033.54     4040.43     54.01 o 
   7   1   0     9127.47     9228.15    101.47 o 
   9   1   0     1334.77     1333.38     18.04 o 
  11   1   0      402.52      421.53      8.43 o 
  13   1   0      815.79      783.18     13.38 o 
  15   1   0      399.37      415.60      9.55 o 
  17   1   0      772.44      755.46     16.61 o 
  19   1   0      172.46      172.56     10.09 o 
  21   1   0       58.26       90.38      9.25 o 
  23   1   0       92.78       97.18      8.18 o 
  25   1   0        3.95       11.52      6.27 o 
 -14   2   0      247.63      220.92     12.75 o 
 -12   2   0      158.00      158.82      9.97 o 
 -10   2   0      305.21      294.20      7.93 o 
  -8   2   0     2568.85     2824.96     40.89 o 
  -6   2   0     2103.75     2195.23     32.44 o 
  -4   2   0      232.93      210.91      5.85 o 
  -2   2   0      774.03      786.53     13.80 o 
   0   2   0     4103.66     4193.73     57.11 o 
   2   2   0      807.26      802.35     10.73 o 
   4   2   0      224.03      219.07      4.51 o 
   6   2   0     2074.96     2177.66     26.66 o 
   8   2   0     2615.35     2829.70     34.37 o 
  10   2   0      293.31      284.77      6.84 o 
  12   2   0      162.44      146.37      5.29 o 
  14   2   0      238.91      236.14      7.57 o 
  16   2   0      340.52      336.14      9.17 o 
  18   2   0      136.69      128.67      6.30 o 
  20   2   0       66.74       81.05      6.77 o 
  22   2   0      101.79       98.90     10.57 o 
  24   2   0       11.36        7.15      6.14 o 
 -17   3   0       80.97       93.64     12.64 o 
 -15   3   0       37.43       32.72      8.46 o 
 -13   3   0       23.08       24.88      6.81 o 
 -11   3   0       15.03       16.28      3.63 o 
  -9   3   0      190.22      200.86      7.26 o 
  -7   3   0       52.51       52.25      3.97 o 
  -5   3   0      925.55      946.59     17.76 o 
  -3   3   0      597.66      590.36     12.84 o 
  -1   3   0       66.52       65.49      4.56 o 
   1   3   0       63.57       63.82      3.31 o 
   3   3   0      591.69      604.50     12.02 o 
   5   3   0      916.79      961.27     13.83 o 
   7   3   0       51.07       49.72      3.08 o 
   9   3   0      186.39      182.14      5.45 o 
  11   3   0       14.00       11.45      2.84 o 
  13   3   0       24.29       30.80      5.16 o 
  15   3   0       35.94       22.73      9.86 o 
  17   3   0       81.78       80.27      6.97 o 
  19   3   0       21.76       23.07     10.11 o 
  21   3   0        1.42       -3.04      4.02 o 
 -20   4   0        7.98        4.95      7.18 o 
 -18   4   0       17.79       11.03      8.35 o 
 -16   4   0       40.08       41.22     10.40 o 
 -14   4   0      271.70      279.14     16.63 o 
 -12   4   0       59.50       68.36     10.92 o 
 -10   4   0      443.24      468.83     13.09 o 
  -8   4   0       93.61       85.28      5.85 o 
  -6   4   0       54.44       61.18      5.89 o 
  -4   4   0       36.53       36.56      4.88 o 
  -2   4   0        0.82       -2.07      2.39 o 
   0   4   0      100.00       98.75      9.16 o 
   2   4   0        1.22        0.88      3.55 o 
   4   4   0       34.89       44.59      7.22 o 
   6   4   0       54.88       59.47      5.56 o 
   8   4   0       93.49       76.97      5.50 o 
  10   4   0      447.92      447.14     12.84 o 
  12   4   0       62.02       79.83      7.38 o 
  14   4   0      271.14      263.85     10.56 o 
  16   4   0       40.93       46.74      8.81 o 
  18   4   0       17.65       16.26      5.67 o 
  20   4   0        7.55       11.00      5.44 o 
 -17   5   0        8.17        8.10      8.39 o 
 -15   5   0       18.83       17.44      8.98 o 
 -13   5   0      154.62      167.83     13.48 o 
 -11   5   0        5.67        4.03      6.74 o 
  -9   5   0      105.29       89.88      6.67 o 
  -7   5   0      524.00      583.48     18.06 o 
  -5   5   0      202.57      198.67     11.94 o 
  -3   5   0      131.76      132.91      7.59 o 
  -1   5   0       70.99       79.35      6.25 o 
   1   5   0       71.61       88.07      7.12 o 
   3   5   0      126.57      112.88      9.56 o 
   5   5   0      200.87      183.70     12.16 o 
   7   5   0      516.14      522.22     21.29 o 
   9   5   0      106.84       89.03      9.42 o 
  11   5   0        6.22       -2.09      5.57 o 
  13   5   0      149.11      140.94     12.09 o 
  15   5   0       17.90       19.38      8.13 o 
  17   5   0        8.33        5.53      8.13 o 
 -10   6   0       22.80       27.84      9.60 o 
  -8   6   0       19.37       16.30      8.68 o 
  -6   6   0       51.23       55.22      7.38 o 
  -4   6   0       52.67       64.79      8.54 o 
  -2   6   0       63.34       85.14     11.54 o 
   0   6   0       84.21       85.11      9.71 o 
   2   6   0       63.73       80.67     12.16 o 
   4   6   0       57.56       71.41     11.47 o 
   6   6   0       46.99       43.20     10.22 o 
   8   6   0       19.51       13.92      7.73 o 
  10   6   0       22.98       17.88      9.09 o 
 -13   1   1      323.14      307.90     13.81 o 
 -11   1   1     2170.20     2245.45     50.96 o 
  -9   1   1     1374.92     1416.21     33.89 o 
  -7   1   1     1593.69     1561.33     35.94 o 
  -5   1   1     1407.50     1364.01     19.82 o 
  -3   1   1     7368.48     7694.07    100.18 o 
  -1   1   1      955.56      941.76     19.01 o 
   1   1   1     6938.29     7154.67     81.59 o 
   3   1   1     3738.61     3728.27     42.08 o 
   5   1   1     1769.56     1787.58     21.92 o 
   7   1   1     1201.66     1179.19     16.14 o 
   9   1   1        7.06        9.58      2.15 o 
  11   1   1      126.07      128.30      4.70 o 
  13   1   1       87.43       74.85      4.17 o 
  15   1   1       16.02       14.58      3.63 o 
  17   1   1     1176.34     1144.07     19.45 o 
  19   1   1       56.85       60.19      5.74 o 
  21   1   1       63.07       74.67      8.56 o 
  23   1   1       35.57       55.67     13.37 o 
 -18   2   1      180.61      181.02     13.15 o 
 -16   2   1       89.54       89.06      9.09 o 
 -14   2   1       71.81       58.47      8.65 o 
 -12   2   1      161.23      132.48      9.31 o 
 -10   2   1      695.80      696.29     13.13 o 
  -8   2   1     1029.03     1157.58     18.95 o 
  -6   2   1     1069.33     1062.68     17.57 o 
  -4   2   1     2324.00     2435.43     34.99 o 
  -2   2   1     3508.16     3613.15     50.08 o 
   0   2   1     1304.10     1280.60     17.27 o 
   2   2   1     3699.72     3614.65     50.43 o 
   4   2   1     1251.09     1242.31     22.98 o 
   6   2   1      560.65      526.26      9.39 o 
   8   2   1      667.71      650.15     10.89 o 
  10   2   1     2518.66     2555.18     32.67 o 
  12   2   1      711.98      732.22     13.25 o 
  14   2   1       64.57       68.50      4.64 o 
  16   2   1      705.99      757.09     22.82 o 
  18   2   1       64.26       70.22      6.11 o 
  20   2   1       76.44       88.24      7.16 o 
  22   2   1       11.65       18.44      6.15 o 
 -19   3   1      191.93      181.65     14.18 o 
 -17   3   1        7.30       12.42      6.48 o 
 -15   3   1       95.93       89.32      9.78 o 
 -13   3   1      442.44      446.83     19.31 o 
 -11   3   1     1060.95     1062.61     19.98 o 
  -9   3   1      665.05      671.98     14.29 o 
  -7   3   1      485.00      446.26     14.78 o 
  -5   3   1     1450.20     1455.10     24.53 o 
  -3   3   1      957.56      937.93     25.08 o 
  -1   3   1     1150.90     1160.65     27.05 o 
   1   3   1      522.37      510.14     10.60 o 
   3   3   1     4767.89     4742.92     66.28 o 
   5   3   1      446.64      430.98     10.47 o 
   7   3   1      112.60       97.35      5.36 o 
   9   3   1     1366.12     1373.35     37.75 o 
  11   3   1      451.34      424.58     12.41 o 
  13   3   1      256.09      247.15     10.66 o 
  15   3   1       62.26       69.89      7.24 o 
  17   3   1      225.23      225.01     10.21 o 
  19   3   1       28.47       39.22      7.04 o 
  21   3   1       18.90       29.66      6.82 o 
 -20   4   1       45.42       72.87     12.38 o 
 -18   4   1      151.53      135.56     13.08 o 
 -16   4   1      119.49      127.75     12.09 o 
 -14   4   1      417.01      416.38     20.37 o 
 -12   4   1      458.20      421.99     19.67 o 
 -10   4   1       79.95       77.60      9.34 o 
  -8   4   1       40.51       44.37      7.55 o 
  -6   4   1      893.88      912.40     23.80 o 
  -4   4   1      848.27      855.47     18.32 o 
  -2   4   1     1128.30     1194.34     23.04 o 
   0   4   1      323.66      307.20     13.26 o 
   2   4   1      205.10      206.85     10.99 o 
   4   4   1      622.38      599.78     13.56 o 
   6   4   1      285.87      286.16      9.18 o 
   8   4   1      317.28      298.49     17.95 o 
  10   4   1      844.83      817.06     47.54 o 
  12   4   1      294.88      270.28     30.01 o 
  14   4   1       59.73       69.64      7.67 o 
  16   4   1       34.86       47.91     10.22 o 
  18   4   1       44.92       54.64      7.77 o 
 -17   5   1       20.86       23.30     10.08 o 
 -15   5   1        1.62       -4.87      5.68 o 
 -13   5   1      174.37      175.45     14.18 o 
 -11   5   1      179.10      170.11     13.67 o 
  -9   5   1      206.93      244.08     15.72 o 
  -7   5   1      684.51      681.53     17.43 o 
  -5   5   1      222.33      206.12      9.38 o 
  -3   5   1      336.55      333.08     11.79 o 
  -1   5   1       79.85       79.00      6.85 o 
   1   5   1      146.32      140.69     10.51 o 
   3   5   1       92.14       83.31      8.65 o 
   5   5   1      111.26      105.26      9.49 o 
   7   5   1       47.05       64.37     10.00 o 
   9   5   1       15.85       15.94      6.89 o 
  11   5   1      102.91      108.41     10.84 o 
  13   5   1       17.90       26.16      8.94 o 
  15   5   1       59.38       75.55     12.20 o 
 -10   6   1        1.06       -2.75      6.30 o 
  -8   6   1        1.93        4.91      7.18 o 
  -6   6   1       53.27       50.30      7.10 o 
  -4   6   1        7.49        5.95      4.93 o 
  -2   6   1       13.42        5.28      4.95 o 
   0   6   1       33.55       37.32      6.89 o 
   2   6   1       77.66       99.95      9.40 o 
   4   6   1      182.03      183.84     13.85 o 
   6   6   1       95.71       87.97     10.22 o 
   8   6   1       22.92       27.44      9.12 o 
  10   6   1       16.08       16.74      8.61 o 
 -10   0   2     1297.90     1245.44     30.74 o 
  -8   0   2     7025.33     6976.94    135.67 o 
  -6   0   2     2678.35     2795.12     56.05 o 
  -4   0   2      902.08      950.40     21.14 o 
   2   0   2     1056.61     1126.32     30.67 o 
   4   0   2     4806.71     4719.84     95.81 o 
   6   0   2     7008.46     6651.42    134.02 o 
   8   0   2     8580.05     8816.24    176.88 o 
  10   0   2      625.77      598.17     19.56 o 
  12   0   2      417.70      371.61     15.86 o 
  14   0   2      232.02      229.09     13.01 o 
  16   0   2      315.67      294.53     15.79 o 
  18   0   2      104.35       87.56      9.89 o 
  20   0   2      219.52      208.36     15.35 o 
  22   0   2       67.29      103.94     14.40 o 
 -15   1   2     1075.72     1080.24     31.76 o 
 -13   1   2      738.04      767.80     23.37 o 
 -11   1   2     1690.79     1789.10     42.90 o 
  -9   1   2     3500.81     3575.45     74.26 o 
  -7   1   2     2577.41     2700.59     57.67 o 
  -5   1   2      137.37      166.31      3.73 o 
  -3   1   2    30625.30    34476.88   2122.75 o 
  -1   1   2     6856.47     7114.08    128.05 o 
   1   1   2    12378.18    12777.24    115.06 o 
   3   1   2     1149.57     1009.03     16.97 o 
   5   1   2      791.85      725.41     18.47 o 
   7   1   2      581.42      557.74      9.65 o 
   9   1   2      669.61      661.50     11.52 o 
  11   1   2      220.15      203.51      6.21 o 
  13   1   2      193.24      176.54      6.26 o 
  15   1   2      694.18      693.11     13.90 o 
  17   1   2      169.17      157.72      6.80 o 
  19   1   2      317.32      311.15      9.71 o 
  21   1   2      111.87      108.12      6.35 o 
  23   1   2       17.08       23.37      6.89 o 
 -20   2   2       30.23       29.02      7.84 o 
 -18   2   2        8.19        5.17      5.97 o 
 -16   2   2      244.93      238.98     13.81 o 
 -14   2   2       90.41       90.24      8.50 o 
 -12   2   2       95.73       96.50      8.24 o 
 -10   2   2      945.13      964.70     16.44 o 
  -8   2   2     1694.87     1791.07     27.09 o 
  -6   2   2      220.51      232.56      6.12 o 
  -4   2   2      974.11      997.59     21.78 o 
  -2   2   2     1052.19     1099.70     24.29 o 
   0   2   2      603.84      650.31     10.66 o 
   2   2   2     1297.96     1280.46     16.64 o 
   4   2   2      259.69      237.54      5.17 o 
   6   2   2      147.52      135.95      4.26 o 
   8   2   2      394.38      383.79      8.07 o 
  10   2   2       34.31       46.94      3.96 o 
  12   2   2       46.78       52.99      6.27 o 
  14   2   2      893.41      912.37     16.65 o 
  16   2   2      232.25      218.93      7.78 o 
  18   2   2      109.07       87.69      5.74 o 
  20   2   2      108.28      107.91      7.68 o 
  22   2   2        8.34       12.75      5.72 o 
 -21   3   2       48.33       58.95     11.17 o 
 -19   3   2       13.10       11.14      6.74 o 
 -17   3   2       99.04       79.10      9.82 o 
 -15   3   2        2.16       -3.44      4.32 o 
 -13   3   2      200.71      188.02     12.42 o 
 -11   3   2       81.85       83.20      8.43 o 
  -9   3   2      204.18      197.13      6.77 o 
  -7   3   2        5.48        4.72      2.48 o 
  -5   3   2      276.07      261.07      7.97 o 
  -3   3   2      106.46      112.87      5.37 o 
  -1   3   2      170.19      189.22      5.33 o 
   1   3   2       46.68       50.28      3.60 o 
   3   3   2      857.73      882.81     16.86 o 
   5   3   2      281.52      284.95      8.64 o 
   7   3   2      602.03      622.91     14.46 o 
   9   3   2      331.92      336.37     10.61 o 
  11   3   2      218.87      211.65      9.13 o 
  13   3   2      399.40      415.89     13.26 o 
  15   3   2       90.87       84.77      6.68 o 
  17   3   2       20.25       16.89      5.86 o 
  19   3   2        6.95        2.89      4.87 o 
  21   3   2        9.90        6.96      5.20 o 
 -20   4   2        8.92        9.64      8.50 o 
 -18   4   2        3.23        4.18      7.29 o 
 -16   4   2       16.01        2.53      6.12 o 
 -14   4   2        1.94       -0.40      5.61 o 
 -12   4   2       51.83       46.93     10.00 o 
 -10   4   2      441.02      443.60     20.66 o 
  -8   4   2      272.29      280.56     10.88 o 
  -6   4   2      753.54      792.76     23.19 o 
  -4   4   2      118.77      125.44      7.00 o 
  -2   4   2      232.62      232.10      9.00 o 
   0   4   2       47.74       54.91      7.24 o 
   2   4   2      116.50      117.08      5.61 o 
   4   4   2       68.58       62.90      4.92 o 
   6   4   2      340.56      327.87     10.35 o 
   8   4   2      156.42      162.48      7.79 o 
  10   4   2      226.84      202.62     18.14 o 
  12   4   2       37.84       43.37      6.89 o 
  14   4   2        6.42        0.30      4.32 o 
  16   4   2       16.22       16.34      5.67 o 
  18   4   2        8.99        4.68      5.38 o 
 -17   5   2       15.58       15.90      8.72 o 
 -15   5   2       34.77       32.17     10.08 o 
 -13   5   2      183.62      188.97     14.87 o 
 -11   5   2       82.20       91.96     13.30 o 
  -9   5   2       14.21       12.53      6.48 o 
  -7   5   2       28.70       26.65      5.51 o 
  -5   5   2      108.43       99.05      6.94 o 
  -3   5   2       74.03       68.36      6.80 o 
  -1   5   2      262.81      266.80     12.13 o 
   1   5   2      179.45      167.58     11.28 o 
   3   5   2       29.17       35.79      7.95 o 
   5   5   2      115.95      107.16      9.60 o 
   7   5   2       70.22       71.66     10.59 o 
   9   5   2       18.69       16.19      6.96 o 
  11   5   2      173.55      163.91     13.08 o 
  13   5   2      149.63      115.44     11.32 o 
  15   5   2       62.90       65.10     11.91 o 
 -10   6   2       17.45       23.19      9.60 o 
  -8   6   2       99.00       96.32     12.02 o 
  -6   6   2       80.78       99.84     14.18 o 
  -4   6   2       84.05       96.07     17.22 o 
  -2   6   2       65.79       83.65      9.03 o 
   0   6   2       95.37      107.51      8.06 o 
   2   6   2        4.17       11.17      7.22 o 
   4   6   2      327.47      327.28     17.81 o 
   6   6   2      180.37      173.88     13.59 o 
   8   6   2       65.93       81.44     13.12 o 
 -17   1   3      103.30      109.65      9.89 o 
 -15   1   3       43.52       55.98      7.88 o 
 -13   1   3      215.85      209.53     11.47 o 
 -11   1   3     1082.14     1186.16     31.21 o 
  -9   1   3      212.17      242.21     10.66 o 
  -7   1   3      406.51      378.78      6.97 o 
  -5   1   3     1015.60     1056.17     16.51 o 
   1   1   3     2025.44     2020.75     24.12 o 
   3   1   3      772.32      778.08     14.75 o 
   5   1   3      356.97      393.98      9.52 o 
   7   1   3      137.96      139.68      6.74 o 
   9   1   3      691.58      712.89     15.74 o 
  11   1   3      373.55      361.12     12.53 o 
  13   1   3        4.12        0.65      2.73 o 
  15   1   3      127.97      133.63      6.22 o 
  17   1   3        8.22        5.16      3.78 o 
  19   1   3       42.21       42.28      5.54 o 
  21   1   3       19.48       17.68      5.09 o 
 -22   2   3      113.21      123.21     12.27 o 
 -20   2   3       17.56       13.12      7.11 o 
 -18   2   3       56.70       80.71     11.17 o 
 -16   2   3       27.22       23.96      6.92 o 
 -14   2   3      385.39      403.74     17.73 o 
 -12   2   3     1122.74     1119.59     32.13 o 
 -10   2   3     1445.40     1513.92     39.42 o 
  -8   2   3     1938.67     2003.91     29.80 o 
  -6   2   3      345.38      342.41      7.97 o 
  -4   2   3     1345.60     1373.36     22.25 o 
  -2   2   3     1160.34     1193.86     26.27 o 
   0   2   3     2504.04     2659.27     35.76 o 
   2   2   3     2514.92     2591.91     42.70 o 
   4   2   3     1164.02     1151.81     16.28 o 
   6   2   3      283.74      269.12      6.53 o 
   8   2   3      742.63      716.12     12.66 o 
  10   2   3      770.02      754.90     13.76 o 
  12   2   3       58.20       71.08      5.70 o 
  14   2   3      809.83      845.71     16.89 o 
  16   2   3      129.97      135.11      8.80 o 
  18   2   3      217.32      225.32      8.76 o 
  20   2   3        1.62        7.01      5.54 o 
 -23   3   3       46.33       55.03     12.31 o 
 -21   3   3      115.41      109.25     12.24 o 
 -19   3   3      100.96       99.76     11.14 o 
 -17   3   3      429.36      430.78     20.70 o 
 -15   3   3      224.81      243.20     14.91 o 
 -13   3   3       48.36       41.99      8.39 o 
 -11   3   3       77.60       79.72     10.44 o 
  -9   3   3      169.29      174.83     11.87 o 
  -7   3   3      161.36      171.23      6.40 o 
  -5   3   3     2090.66     2170.85     49.37 o 
  -3   3   3      929.11      953.48     23.81 o 
  -1   3   3       95.01       87.04      4.09 o 
   1   3   3      822.37      829.92     16.54 o 
   3   3   3      477.60      451.42     11.45 o 
   5   3   3      339.50      326.21      9.87 o 
   7   3   3     1423.81     1424.10     26.28 o 
   9   3   3      943.06      966.18     33.19 o 
  11   3   3      397.75      389.82     14.33 o 
  13   3   3      144.79      148.10      8.51 o 
  15   3   3      165.62      166.69      9.43 o 
  17   3   3      129.85      130.21      8.90 o 
  19   3   3       73.70       87.61      9.82 o 
 -20   4   3       72.70       76.83     13.48 o 
 -18   4   3       35.52       24.88      8.90 o 
 -16   4   3       48.87       47.74     10.59 o 
 -14   4   3      107.74      106.87     11.25 o 
 -12   4   3      219.70      231.36     15.39 o 
 -10   4   3      910.47      881.05     31.14 o 
  -8   4   3      764.82      824.19     29.68 o 
  -6   4   3      829.58      873.10     18.82 o 
  -4   4   3      511.78      518.67     17.48 o 
  -2   4   3       58.16       55.42      4.17 o 
   0   4   3      150.93      142.76      6.41 o 
   2   4   3      477.00      460.58     12.12 o 
   4   4   3      104.44      101.76      5.95 o 
   6   4   3      189.95      179.40      8.09 o 
   8   4   3       71.41       76.97      6.79 o 
  10   4   3       50.57       61.53      7.31 o 
  12   4   3       16.06       22.09      5.94 o 
  14   4   3       47.93       57.30      7.93 o 
  16   4   3       55.05       60.22      8.33 o 
 -17   5   3       19.56       24.66     10.22 o 
 -15   5   3      106.13      110.35     12.16 o 
 -13   5   3       96.78      103.13     12.16 o 
 -11   5   3       21.62       19.42      8.54 o 
  -9   5   3      111.20      100.53     11.21 o 
  -7   5   3       52.39       55.58     11.14 o 
  -5   5   3      137.47      128.76      7.66 o 
  -3   5   3       67.17       65.73      6.14 o 
  -1   5   3      185.82      183.37     11.69 o 
   1   5   3      117.91      121.27      9.75 o 
   3   5   3      155.72      157.58     11.39 o 
   5   5   3       43.03       54.85      9.20 o 
   7   5   3       51.28       79.14     10.92 o 
   9   5   3       59.35       72.28     11.10 o 
  11   5   3       22.49       22.31      8.17 o 
  13   5   3       11.99        4.51      7.22 o 
 -10   6   3       34.68       32.86      9.67 o 
  -8   6   3        0.41       -0.37      6.63 o 
  -6   6   3       15.18       28.14     10.08 o 
  -4   6   3       13.17        7.00      8.61 o 
  -2   6   3        7.07       -0.25      4.34 o 
   0   6   3        2.59       -1.07      4.58 o 
   2   6   3        1.63       -0.84      6.89 o 
   4   6   3        5.73        6.85      7.66 o 
   6   6   3        7.42        5.75      7.29 o 
 -14   0   4     2215.46     2370.24     53.71 o 
 -12   0   4     2413.53     2455.12     53.60 o 
 -10   0   4     2434.95     2461.43     53.12 o 
  -8   0   4      997.76     1060.09     25.50 o 
  -6   0   4     2062.73     2183.90     45.17 o 
  -4   0   4      295.34      283.57      9.38 o 
   2   0   4      840.11      829.98     18.01 o 
   4   0   4     2291.33     2388.70     54.48 o 
   6   0   4      574.67      628.11     20.08 o 
   8   0   4      122.62      151.68      9.64 o 
  10   0   4       73.03       60.12      7.11 o 
  12   0   4      611.81      545.97     21.32 o 
  14   0   4      118.09      114.49     10.59 o 
  16   0   4      447.05      424.88     20.70 o 
  18   0   4      193.37      179.52     14.76 o 
  20   0   4       86.36      113.28     15.20 o 
 -19   1   4      542.94      568.09     23.23 o 
 -17   1   4      179.29      201.69     12.35 o 
 -15   1   4       62.38       72.61      8.90 o 
 -13   1   4      166.78      145.05      9.60 o 
 -11   1   4      407.23      428.47     15.86 o 
  -9   1   4      580.48      540.48      9.54 o 
  -7   1   4      767.88      795.72     22.71 o 
  -5   1   4     2058.90     2026.64     50.54 o 
  -3   1   4     2471.14     2576.98     53.01 o 
   1   1   4       79.62       86.65      3.47 o 
   3   1   4      578.63      564.10     11.00 o 
   5   1   4     2674.11     2785.85     49.15 o 
   7   1   4     1161.52     1113.13     28.12 o 
   9   1   4      199.63      199.59      8.03 o 
  11   1   4      215.24      206.03      8.81 o 
  13   1   4      293.78      287.99     12.90 o 
  15   1   4        9.00        7.20      3.70 o 
  17   1   4      210.61      179.13      7.84 o 
  19   1   4       44.00       52.20      8.27 o 
  21   1   4        5.27        4.61      4.40 o 
 -22   2   4        4.51        5.17      6.78 o 
 -20   2   4       34.95       27.62      8.17 o 
 -18   2   4       36.06       40.08      9.23 o 
 -16   2   4       19.66       14.80      6.45 o 
 -14   2   4       92.05       96.39      9.38 o 
 -12   2   4      442.25      452.50     18.72 o 
 -10   2   4      176.92      166.11     10.73 o 
  -8   2   4       67.71       81.67      5.88 o 
  -6   2   4     2976.72     3005.20     43.40 o 
  -4   2   4      795.70      811.80     20.08 o 
  -2   2   4     2974.64     3152.58     61.00 o 
   0   2   4     3764.33     3955.60     49.52 o 
   2   2   4      158.82      127.07      4.02 o 
   4   2   4      447.78      445.83      8.96 o 
   6   2   4      504.91      501.70     10.11 o 
   8   2   4      409.57      406.54      9.45 o 
  10   2   4      156.83      153.00      6.26 o 
  12   2   4      362.10      371.70     10.05 o 
  14   2   4       35.22       46.00      5.54 o 
  16   2   4       14.22       14.14      5.63 o 
  18   2   4       14.47       14.11      6.09 o 
  20   2   4        5.81        3.36      5.76 o 
 -23   3   4       19.57       29.49      9.60 o 
 -21   3   4        2.04       -4.43      5.31 o 
 -19   3   4       16.09       12.53      7.44 o 
 -17   3   4      121.56      113.06     11.25 o 
 -15   3   4       32.44       21.80      8.28 o 
 -13   3   4      372.25      380.55     19.05 o 
 -11   3   4       74.83       98.88     12.09 o 
  -9   3   4      633.61      652.84     24.66 o 
  -7   3   4       85.84       91.53      4.89 o 
  -5   3   4      128.84      123.83      5.73 o 
  -3   3   4      124.29      130.50      7.58 o 
  -1   3   4       64.32       55.70      3.65 o 
   1   3   4       45.84       39.72      4.21 o 
   3   3   4        9.02        4.99      2.86 o 
   5   3   4      183.95      180.13      7.79 o 
   7   3   4      228.54      201.66      8.75 o 
   9   3   4        2.25        3.90      4.01 o 
  11   3   4      406.00      392.24     13.29 o 
  13   3   4       65.18       85.65      8.61 o 
  15   3   4       64.88       87.72     10.13 o 
  17   3   4        8.82       -1.25      4.85 o 
 -20   4   4        0.92        0.29      6.19 o 
 -18   4   4        3.45        7.00      7.69 o 
 -16   4   4       95.91       95.40     11.03 o 
 -14   4   4       35.09       39.86     10.08 o 
 -12   4   4       43.21       37.59      8.90 o 
 -10   4   4      134.00      129.55     12.16 o 
  -8   4   4      274.26      278.70     16.60 o 
  -6   4   4       91.20      105.35      6.34 o 
  -4   4   4       70.74       67.20      5.66 o 
  -2   4   4      109.62       99.90      4.97 o 
   0   4   4       89.41       76.00      5.35 o 
   2   4   4       23.08       29.68      7.97 o 
   4   4   4       27.62       29.23      5.31 o 
   6   4   4        6.51        6.47      3.99 o 
   8   4   4       51.75       52.01      6.67 o 
  10   4   4      118.17      113.66      7.84 o 
  12   4   4       41.76       41.55      7.48 o 
  14   4   4       49.96       45.97      7.81 o 
 -17   5   4       46.20       49.06     11.58 o 
 -15   5   4       52.27       42.43     10.88 o 
 -13   5   4       38.38       40.52     10.40 o 
 -11   5   4       40.11       41.18     10.22 o 
  -9   5   4      172.58      162.93     14.18 o 
  -7   5   4      168.85      165.16     14.44 o 
  -5   5   4      298.25      294.42     18.39 o 
  -3   5   4      180.47      176.20     13.63 o 
  -1   5   4       15.46       15.72      5.94 o 
   1   5   4       68.92       72.69      8.24 o 
   3   5   4       75.39       76.68      8.72 o 
   5   5   4       73.84       90.97     11.54 o 
   7   5   4       56.40       67.16     11.06 o 
   9   5   4       78.38       98.30     12.97 o 
  11   5   4       23.62       15.94      8.39 o 
  -8   6   4       14.05       10.55      9.20 o 
  -6   6   4       37.60       54.77     12.24 o 
  -4   6   4       57.55       78.40     14.03 o 
  -2   6   4      105.72      104.88      7.93 o 
   0   6   4       42.08       51.48      9.82 o 
   2   6   4      156.78      143.14     12.31 o 
   4   6   4       55.55       78.26     12.42 o 
 -21   1   5      173.91      181.61     13.70 o 
 -19   1   5      165.36      180.73     12.93 o 
 -17   1   5      115.26      103.50      9.64 o 
 -15   1   5       49.06       51.62      8.32 o 
 -13   1   5       69.26       87.09      7.58 o 
 -11   1   5      651.94      639.35     21.29 o 
  -9   1   5      266.79      267.23      7.16 o 
  -7   1   5      271.08      269.65      7.07 o 
  -5   1   5      106.61      106.69      5.94 o 
  -3   1   5      951.94      924.57     20.59 o 
   1   1   5      750.15      821.15     13.29 o 
   3   1   5      763.91      771.42     14.62 o 
   5   1   5      424.23      439.45     11.97 o 
   7   1   5      427.22      422.33     12.14 o 
   9   1   5      144.11      134.17      7.44 o 
  11   1   5       68.93       60.75      7.09 o 
  13   1   5       27.80       28.76      6.13 o 
  15   1   5        9.65       13.73      6.07 o 
  17   1   5        5.73        0.74      4.21 o 
  19   1   5        1.40        2.75      4.51 o 
 -24   2   5       53.47       76.86     13.45 o 
 -22   2   5       40.45       48.36     10.99 o 
 -20   2   5      178.30      181.39     14.03 o 
 -18   2   5      279.08      289.07     16.85 o 
 -16   2   5      188.29      185.24     13.30 o 
 -14   2   5       67.48       67.89     10.15 o 
 -12   2   5      255.88      270.60     14.76 o 
 -10   2   5      298.76      308.70     15.09 o 
  -8   2   5       26.58       29.00      3.27 o 
  -6   2   5     3331.04     3521.57     50.75 o 
  -4   2   5     1550.44     1519.71     32.94 o 
  -2   2   5     2312.21     2299.42     48.29 o 
   0   2   5      169.99      159.42      4.30 o 
   2   2   5      449.02      458.14      8.76 o 
   4   2   5      531.74      506.38     12.08 o 
   6   2   5      171.41      174.02      6.21 o 
   8   2   5      715.43      711.31     13.95 o 
  10   2   5      135.38      122.70      7.32 o 
  12   2   5      188.90      193.43      9.78 o 
  14   2   5        5.66        3.58      4.76 o 
  16   2   5       57.08       64.38      8.27 o 
  18   2   5       17.34       28.12      7.39 o 
 -23   3   5       13.38       16.34      8.10 o 
 -21   3   5       10.42        3.55      7.91 o 
 -19   3   5       63.51       94.01     12.79 o 
 -17   3   5       50.53       60.16     11.14 o 
 -15   3   5       34.80       34.59      8.68 o 
 -13   3   5      669.90      710.10     27.59 o 
 -11   3   5     1841.87     2048.64     53.97 o 
  -9   3   5      677.27      723.00     26.60 o 
  -7   3   5      537.47      506.51     21.47 o 
  -5   3   5      163.36      171.80      7.13 o 
  -3   3   5      143.94      141.60      8.24 o 
  -1   3   5      238.56      221.67      7.41 o 
   1   3   5      453.22      451.73     10.94 o 
   3   3   5      381.39      385.81     11.89 o 
   5   3   5      294.23      291.59     10.47 o 
   7   3   5      159.35      170.11      8.49 o 
   9   3   5        8.51        5.85      4.46 o 
  11   3   5      360.63      378.23     13.61 o 
  13   3   5      112.36      112.89      9.14 o 
  15   3   5      199.67      192.64     10.98 o 
 -20   4   5       14.88       10.92      8.65 o 
 -18   4   5       66.69       99.84     12.05 o 
 -16   4   5       34.06       46.46     10.84 o 
 -14   4   5       31.96       53.60     11.28 o 
 -12   4   5       75.48       76.72     11.94 o 
 -10   4   5       18.03       15.02      8.06 o 
  -8   4   5       48.85       48.98     10.40 o 
  -6   4   5       17.97       10.11      7.29 o 
  -4   4   5      308.08      324.34     11.11 o 
  -2   4   5      239.55      244.24      8.12 o 
   0   4   5      265.55      261.53     11.27 o 
   2   4   5      193.09      205.51      8.95 o 
   4   4   5      315.32      332.25     11.71 o 
   6   4   5      245.44      250.03     10.49 o 
   8   4   5       72.66       99.33      9.01 o 
  10   4   5      168.26      162.38      9.52 o 
  12   4   5       62.22       71.03      9.69 o 
  14   4   5       91.84      116.77     11.70 o 
 -15   5   5        7.93        4.51      8.02 o 
 -13   5   5       28.20       27.15      9.56 o 
 -11   5   5       36.73       27.37      9.75 o 
  -9   5   5       45.50       66.68     12.82 o 
  -7   5   5       75.21      104.09     14.95 o 
  -5   5   5        9.95       20.52      8.83 o 
  -3   5   5       46.91       57.07      7.19 o 
  -1   5   5        5.00        2.64      4.76 o 
   1   5   5       18.06       24.40      7.58 o 
   3   5   5       85.88       82.87     11.06 o 
   5   5   5       59.13       68.88     10.70 o 
   7   5   5       30.58       45.06      9.75 o 
   9   5   5       68.94       91.73     23.08 o 
  -4   6   5       21.02        2.49      9.09 o 
  -2   6   5       14.84       12.93     10.15 o 
 -18   0   6      121.99      127.17      9.97 o 
 -16   0   6      462.68      496.32     18.68 o 
 -14   0   6     1159.26     1172.46     31.07 o 
 -12   0   6      230.67      244.99     11.10 o 
 -10   0   6       86.02       79.03      6.30 o 
  -8   0   6     2207.22     2199.54     48.32 o 
  -6   0   6       67.91       68.84      5.86 o 
   2   0   6      433.49      466.37     14.26 o 
   4   0   6      176.92      158.57     10.92 o 
   6   0   6      810.28      815.28     26.78 o 
   8   0   6      383.31      387.07     17.92 o 
  10   0   6      178.90      166.30     12.82 o 
  12   0   6       83.35      111.41     14.11 o 
  14   0   6      444.77      424.07     21.62 o 
  16   0   6       89.96       92.95     14.91 o 
 -23   1   6        8.77        5.79      7.22 o 
 -21   1   6      207.43      224.59     15.20 o 
 -19   1   6      145.86      144.06     11.80 o 
 -17   1   6      416.29      381.21     18.10 o 
 -15   1   6     1110.04     1146.78     33.34 o 
 -13   1   6      316.42      299.69     14.33 o 
 -11   1   6      372.94      369.74     15.75 o 
  -9   1   6      897.57      928.16     26.96 o 
  -7   1   6      409.36      429.86     16.19 o 
  -5   1   6       64.40       67.60      6.67 o 
   1   1   6      540.36      560.64     12.40 o 
   3   1   6      141.14      134.20      6.01 o 
   5   1   6      836.96      815.96     18.88 o 
   7   1   6      364.99      356.39     11.87 o 
   9   1   6      221.15      210.65      9.61 o 
  11   1   6       91.76       89.11      7.27 o 
  13   1   6      182.47      188.78     10.28 o 
  15   1   6      100.68       98.84     14.87 o 
  17   1   6       14.73       16.77      5.37 o 
 -24   2   6       66.34       82.58     14.22 o 
 -22   2   6      178.13      200.73     15.50 o 
 -20   2   6      167.89      167.28     13.81 o 
 -18   2   6      121.84      122.07     11.58 o 
 -16   2   6      183.63      183.41     13.12 o 
 -14   2   6      130.50      133.03     11.28 o 
 -12   2   6      414.92      416.86     19.12 o 
 -10   2   6      128.64      116.95      9.82 o 
  -8   2   6      454.69      440.49     18.68 o 
  -6   2   6       26.97       30.44      5.84 o 
  -4   2   6       24.00       26.31      4.69 o 
  -2   2   6       20.83       26.85      5.24 o 
   0   2   6       53.23       50.16      3.33 o 
   2   2   6      187.48      184.87      5.83 o 
   4   2   6      503.57      466.36     11.99 o 
   6   2   6      318.94      329.37      9.27 o 
   8   2   6      450.11      449.40     15.46 o 
  10   2   6       67.16       88.07      8.56 o 
  12   2   6       42.37       38.42      6.89 o 
  14   2   6       62.64       76.84      9.01 o 
  16   2   6       27.50       29.95      7.05 o 
 -21   3   6        0.29        4.69      7.07 o 
 -19   3   6        0.46       -3.92      6.52 o 
 -17   3   6       25.27       33.71      9.75 o 
 -15   3   6        2.05       -0.51      5.94 o 
 -13   3   6      208.41      210.63     15.17 o 
 -11   3   6      194.70      194.95     14.58 o 
  -9   3   6     1107.90     1166.27     37.08 o 
  -7   3   6       68.19       78.84     10.92 o 
  -5   3   6      605.51      607.45     14.93 o 
  -3   3   6      138.34      149.96      8.94 o 
  -1   3   6        8.48        0.06      4.93 o 
   1   3   6       19.57       19.64      3.91 o 
   3   3   6       39.31       42.05      9.05 o 
   5   3   6       13.92        7.46      4.11 o 
   7   3   6       74.16       81.54      8.00 o 
   9   3   6       22.43       26.20      5.88 o 
  11   3   6      147.71      141.70     25.70 o 
  13   3   6       24.67       21.25      6.95 o 
 -18   4   6        1.75       -6.81      6.74 o 
 -16   4   6        8.30       14.03      8.24 o 
 -14   4   6        6.67        1.91      6.74 o 
 -12   4   6        6.59        0.81      6.19 o 
 -10   4   6        2.22        2.53      7.03 o 
  -8   4   6      303.85      311.09     18.72 o 
  -6   4   6      152.45      133.32     12.60 o 
  -4   4   6       41.19       42.60      5.91 o 
  -2   4   6       14.34       15.25      4.02 o 
   0   4   6        2.69        0.46      3.81 o 
   2   4   6        1.43       -1.43      3.48 o 
   4   4   6       43.96       54.40      6.99 o 
   6   4   6      134.35      135.06     11.36 o 
   8   4   6       12.40        6.10      5.29 o 
  10   4   6       26.39       34.46      7.75 o 
 -13   5   6       34.03       44.84     11.36 o 
 -11   5   6        7.56        4.91      7.91 o 
  -9   5   6       59.21       93.83     14.54 o 
  -7   5   6       94.73      118.48     15.57 o 
  -5   5   6       44.22       49.46     11.25 o 
  -3   5   6       13.21       14.58      8.24 o 
  -1   5   6      163.34      158.53     11.58 o 
   1   5   6       48.08       54.70      9.86 o 
   3   5   6        5.10        6.16      6.67 o 
   5   5   6       27.47       30.96      6.87 o 
 -23   1   7       34.01       36.67      9.38 o 
 -21   1   7       76.16       82.69     10.08 o 
 -19   1   7      127.55      130.02     11.32 o 
 -17   1   7       74.19       95.55     11.50 o 
 -15   1   7      146.51      142.08     10.77 o 
 -13   1   7      287.62      282.87     14.33 o 
 -11   1   7      108.06      101.23      8.61 o 
  -9   1   7      113.85      118.37      8.98 o 
  -7   1   7        6.07        3.30      4.32 o 
   1   1   7       96.92       87.75      4.88 o 
   3   1   7       55.35       67.99      5.97 o 
   5   1   7      304.33      301.57     11.48 o 
   7   1   7       48.60       66.73      7.70 o 
   9   1   7       49.36       37.45      6.91 o 
  11   1   7        5.56       -3.79      5.01 o 
  13   1   7       39.93       37.70      8.08 o 
  15   1   7       31.48       31.03      8.01 o 
 -22   2   7      128.53      159.15     14.18 o 
 -20   2   7      108.21      147.65     12.82 o 
 -18   2   7       22.61       29.57      8.35 o 
 -16   2   7      144.70      136.25     11.98 o 
 -14   2   7      557.18      628.00     25.10 o 
 -12   2   7     1104.35     1152.31     35.54 o 
 -10   2   7      407.92      412.57     18.83 o 
  -8   2   7      121.24      135.41     10.88 o 
  -6   2   7       84.80       76.58      5.35 o 
  -4   2   7      227.58      198.76      9.86 o 
  -2   2   7      108.79      101.52      7.33 o 
   0   2   7      325.20      319.51      8.77 o 
   2   2   7      865.34      897.42     18.26 o 
   4   2   7      142.49      153.92      8.19 o 
   6   2   7       31.82       33.33      5.79 o 
   8   2   7      138.14      124.99      7.96 o 
  10   2   7       64.77       79.52      8.56 o 
  12   2   7       12.36       11.72      8.81 o 
  14   2   7        8.49        6.89      5.89 o 
 -21   3   7       31.52       69.61     13.41 o 
 -19   3   7      110.10      142.70     13.48 o 
 -17   3   7       32.60       40.01      9.93 o 
 -15   3   7       22.06       27.37      8.76 o 
 -13   3   7      136.81      117.02     12.05 o 
 -11   3   7      134.41      127.50     12.46 o 
  -9   3   7        2.53       -1.54      6.08 o 
  -7   3   7      463.48      458.73     21.65 o 
  -3   3   7      880.12      827.52     24.47 o 
  -1   3   7       85.63       87.54      6.96 o 
   1   3   7      205.79      216.91      8.41 o 
   3   3   7      175.10      170.43      8.74 o 
   5   3   7       87.62      102.44      7.37 o 
   7   3   7       55.68       59.31      7.53 o 
   9   3   7      208.22      177.15     11.16 o 
  11   3   7       26.81       38.03      8.15 o 
 -16   4   7       17.18       15.72      8.98 o 
 -14   4   7      151.88      146.69     13.85 o 
 -12   4   7      121.52      134.13     13.26 o 
 -10   4   7      159.16      178.17     14.84 o 
  -8   4   7       58.60       65.36     11.76 o 
  -6   4   7      302.19      317.24     19.60 o 
  -4   4   7       28.16       36.15      7.24 o 
  -2   4   7       53.74       68.64      6.53 o 
   0   4   7       47.96       66.05      7.49 o 
   2   4   7      131.43      134.46      8.39 o 
   4   4   7       60.06       82.14      8.69 o 
   6   4   7       22.54       28.10      6.68 o 
   8   4   7      188.87      198.22     18.85 o 
 -11   5   7       26.79       36.45     10.77 o 
  -9   5   7       23.83       38.21     11.36 o 
  -7   5   7       46.41       78.77     13.15 o 
  -5   5   7       60.60       83.53     14.36 o 
  -3   5   7       26.54       45.43     12.16 o 
  -1   5   7       43.28       40.96      8.39 o 
   1   5   7       94.50       98.64      8.72 o 
   0   0   8     1180.34     1264.32     29.88 o 
   2   0   8      412.15      421.72     15.68 o 
   4   0   8      945.51      990.15     33.67 o 
   6   0   8      597.83      600.81     24.95 o 
   8   0   8      174.15      181.50     14.47 o 
  10   0   8       54.08       55.54     12.57 o 
  12   0   8      136.13      109.00     13.26 o 
 -15   1   8        6.26        6.63      5.72 o 
 -13   1   8       62.07       62.06      7.69 o 
 -11   1   8      197.61      193.26     11.72 o 
  -9   1   8      337.90      331.64     15.13 o 
  -7   1   8      267.74      234.70     12.38 o 
  -1   1   8      435.46      450.54     11.14 o 
   1   1   8      176.07      179.47      7.32 o 
   3   1   8      403.17      425.31     14.49 o 
   5   1   8      688.96      713.18     19.53 o 
   7   1   8      278.71      287.54     12.15 o 
   9   1   8        1.53       -5.10      7.42 o 
  11   1   8       90.07      105.81     14.11 o 
 -20   2   8        0.62        4.18      6.45 o 
 -18   2   8       28.00       30.85      8.43 o 
 -16   2   8      160.73      134.93     12.13 o 
 -14   2   8      239.37      247.26     15.61 o 
 -12   2   8      479.40      492.55     21.51 o 
 -10   2   8      209.39      236.75     14.33 o 
  -8   2   8      220.77      230.63     14.18 o 
  -6   2   8        9.50        1.72      5.61 o 
   0   2   8       79.47       74.31      6.74 o 
   2   2   8       13.93       15.00      5.77 o 
   4   2   8      114.39      106.61     11.50 o 
   6   2   8        7.84        7.01      5.77 o 
   8   2   8       30.32       28.87      6.67 o 
  10   2   8       94.73      100.92      8.26 o 
 -19   3   8       12.50       21.25      9.27 o 
 -17   3   8        0.69        2.12      8.13 o 
 -15   3   8        0.74       -8.32      6.52 o 
 -13   3   8       16.35        9.09      7.03 o 
 -11   3   8       82.83       82.54     13.04 o 
  -9   3   8      189.79      183.41     14.29 o 
  -7   3   8       13.65        3.52      6.08 o 
  -5   3   8      153.08      137.02     12.79 o 
  -3   3   8       18.30       13.19      4.21 o 
  -1   3   8       36.20       34.33      7.38 o 
   1   3   8       16.47       10.67      3.98 o 
   3   3   8        4.07       -1.91      7.02 o 
   5   3   8        3.54       -4.51      4.31 o 
   7   3   8        2.02       -3.03      4.35 o 
   9   3   8       32.35       26.57      7.06 o 
 -14   4   8       20.26       28.28      9.75 o 
 -12   4   8       67.74      103.61     14.95 o 
 -10   4   8       30.33       49.86     10.99 o 
  -8   4   8       30.86       16.23      8.43 o 
  -6   4   8       77.42       88.81     14.11 o 
  -4   4   8       48.54       55.91      7.04 o 
  -2   4   8       31.91       38.32      7.72 o 
   0   4   8       54.75       67.76      8.23 o 
   2   4   8        7.55       -0.42      4.47 o 
   4   4   8       34.66       27.43      6.80 o 
  -1   1   9       54.42       66.12      6.40 o 
   1   1   9       44.41       67.06      6.50 o 
   3   1   9       81.68      100.84      9.76 o 
   5   1   9      123.27       99.24      8.20 o 
   7   1   9       76.13       95.06     10.01 o 
   9   1   9       15.97       14.16      6.83 o 
 -18   2   9       28.39       41.47      9.49 o 
 -16   2   9      152.66      143.25     12.49 o 
 -14   2   9       79.54       85.00     10.08 o 
 -12   2   9       25.50       26.71      8.10 o 
 -10   2   9       36.74       33.30      8.72 o 
  -8   2   9       66.14       60.45     10.08 o 
  -6   2   9      328.83      329.81     17.44 o 
  -2   2   9       20.52       31.53      7.09 o 
   0   2   9       46.26       49.13      8.44 o 
   2   2   9       65.44       98.22     14.69 o 
   4   2   9       18.39        7.69      7.88 o 
   6   2   9       52.67       59.41      8.29 o 
   8   2   9       73.62       98.93     10.61 o 
 -15   3   9       73.26      109.87     14.91 o 
 -13   3   9      137.67      135.37     13.12 o 
 -11   3   9       58.08       78.11     12.13 o 
  -9   3   9       79.53       98.74     13.67 o 
  -7   3   9       68.31      101.15     13.45 o 
  -5   3   9       67.14       68.84     11.58 o 
  -3   3   9       22.63       14.51      6.73 o 
  -1   3   9       70.90       81.93      7.38 o 
   1   3   9      232.65      233.58     11.11 o 
   3   3   9      149.66      153.08      9.34 o 
   5   3   9       20.68       18.21      6.20 o 
 -10   4   9       51.58       59.24     12.42 o 
  -8   4   9      306.72      299.07     20.15 o 
  -6   4   9      246.60      257.54     12.10 o 
  -4   4   9      137.79      137.41     10.08 o 
  -2   4   9       26.40       31.14      9.28 o 
  -2   0  10      207.56      240.51     29.60 o 
   0   0  10      135.83      152.98     14.33 o 
   2   0  10      398.36      423.74     22.86 o 
   4   0  10      322.39      343.36     20.70 o 
   6   0  10      222.92      239.35     17.70 o 
  -3   1  10      361.65      386.32     16.88 o 
  -1   1  10       32.57       32.11      5.79 o 
   1   1  10       87.61      102.57      7.89 o 
   3   1  10       59.29       96.12     10.33 o 
   5   1  10       45.70       73.52      9.86 o 
  -2   2  10       34.46       35.73      8.41 o 
   0   2  10        9.69       11.85      7.16 o 
   2   2  10       30.72       42.50     12.13 o 
 -11   3  10        7.30       -1.61      6.67 o 
  -9   3  10        9.16        7.33      7.07 o 
  -7   3  10       27.03       34.95      9.60 o 
  -5   3  10       37.74       31.85      6.52 o 
  -3   3  10        8.10       12.16      7.19 o 
  -3   1  11       39.71       54.72      6.98 o 
  -1   1  11       37.88       62.29     10.59 o 
                                                 
